# Supplementary material for: A tumor-associated endothelial signature score model in immunotherapy and prognosis across pan-cancers
Source: Front Pharmacol. 2023 Aug 31;14:1190660. doi: 10.3389/fphar.2023.1190660 (PMC10500301; doi:10.3389/fphar.2023.1190660)
Supplement: Supplementary file 4 [file Table1.XLSX]

## Sheet: Table S1
Table S1. Patient characteristics	Supplementary Table 1:Detailed information of 12 CIT datasets.
Name_Dataset	ID	Number_of_patients	Pre_treatment	On_treatment	Cancer_type	Intervention	Response	Non-Response	Median_age	Male/Female	PMID
Lee	EGAD00001005738	79	44	35	metastatic melanoma	anti-PD-1	28	51			32312968
Andersen et al	GSE100797	25	25	0	metastatic melanoma	adoptive T cell therapy(ACT)	19	6			29170503
Cho et al	GSE126044	16	16	0	non-small cell lung cancer	anti-PD-1	5	11			32879421
Yoon et al	GSE19423	48	48	0	primary pT1 bladder cancer	Bacillus Calmette–Guérin (BCG) Immunotherapymmunotherapy	26	22	67(24-88)	37--11	20233890
Gruselle et al	GSE35640	56	56	0	metastatic melanoma	MAGE-A3 immunotherapy	22	34			23715562
Danilova et al	GSE67501	11	11	0	renal cell carcinoma	anti-PD-1	4	7			27491898
Hugo et al.	GSE78220	26	26	0	metastatic melanoma	anti-PD-1 checkpoint inhibition therapy	13	13	59(19-84)	18--8	26997480
IMvigor210	IMvigor210	235	235	0	metastatic urothelial cancer	anti-PDL-1	68	167		186--49	28950298
Kim et al.	PRJEB23709	45	45	0	gastric cancer	anti-PD-1	12	33			30013197
MGH	GSE115821 and GSE168204	50	19	31	metastatic melanoma	anti-PD1+anti-CTLA4	11	39			30127394
Van Allen et al.	MGSP	103	103	0	metastatic melanoma	anti-PD1+anti-CTLA4	47	56			26359337
Gide et a	PRJEB23709	90	72	18	metastatic melanoma	anti-PD1,or anti- PD1+anti-CTLA4	56	34			30753825
Total	Total	784	700	84			311	473

## Sheet: Table S2
Supplementary Table 2: List of theTumor-associated endothelial gene sets
ID
ACVR1
ACVR2B
ACVRL1
ADAMTS12
ADD1
AGT
AKAP11
ALOX12
APOLD1
ATOH8
BARX1
BMP4
BMP6
BMPR1A
BMPR2
BSG
BTG1
CCM2
CDH5
CEACAM1
CLDN1
CLDN3
CLDN5
CLEC14A
CLIC4
COL15A1
COL18A1
COL22A1
COL24A1
CSNK2B
CUL7
CXCL10
CXCR4
DICER1
DLL1
DLL4
DMD
EDNRA
EDNRB
ENG
ETV2
EZR
F11R
F2RL1
FASN
FGF1
FLT1
FOXC2
FOXJ2
FOXP1
FSTL1
FZD1
FZD2
GPX1
HAPLN2
HEY1
HEY2
HOXA13
HOXB5
HPSE
ICAM1
ID1
IFT88
IKBKB
IL1B
ITGAX
JAG1
KDR
KRIT1
LCN2
MESP1
MET
MMRN1
MMRN2
MSN
MYADM
MYD88
NOS3
NOTCH1
NOTCH4
NR2F2
NRG1
PBRM1
PDCD10
PDE2A
PDE4D
PDGFB
PDPN
PLCB1
PLOD3
PPP1R16B
PROC
PROK2
PROX1
PTPRS
RAP1A
RAP2C
RAPGEF1
RAPGEF2
RAPGEF3
RBPJ
RDX
RHOA
RHOB
ROBO4
ROCK1
ROCK2
S1PR2
S1PR3
SLC40A1
SMAD4
SOX17
SOX18
STC1
TGFBR1
TIE1
TJP1
TJP2
TJP3
TMEM100
TNFRSF1A
TNMD
VCAM1
VCL
VEGFA
VEZF1
VHL
VWF
XDH
ZDHHC21
ZEB1

## Sheet: Table S3
Supplementary Table 2: List of the gene sets. (others gene signatures can be downloaded from TISIDB dataset( http://cis.hku.hk/TISIDB/download.php)
Gene	Gene_signature
BTLA	Checkpoint molecules
CD274	Checkpoint molecules
CTLA4	Checkpoint molecules
HAVCR2	Checkpoint molecules
LAG3	Checkpoint molecules
PDCD1	Checkpoint molecules
PDCD1LG2	Checkpoint molecules
TIGIT	Checkpoint molecules
VSIR	Checkpoint molecules
CD40LG	Co-stimulatory ligands
CD70	Co-stimulatory ligands
CD80	Co-stimulatory ligands
CD83	Co-stimulatory ligands
CD86	Co-stimulatory ligands
ICOSLG	Co-stimulatory ligands
TNFSF4	Co-stimulatory ligands
TNFSF9	Co-stimulatory ligands
CD27	Co-stimulatory receptors
CD28	Co-stimulatory receptors
CD40	Co-stimulatory receptors
ICOS	Co-stimulatory receptors
TNFRSF4	Co-stimulatory receptors
TNFRSF9	Co-stimulatory receptors
CCL3	Effector cell traffic
CCL4	Effector cell traffic
CCL5	Effector cell traffic
CX3CL1	Effector cell traffic
CX3CR1	Effector cell traffic
CXCL10	Effector cell traffic
CXCL11	Effector cell traffic
CXCL9	Effector cell traffic
CXCR3	Effector cell traffic
CD8A	Effector cells
CD8B	Effector cells
EOMES	Effector cells
FASLG	Effector cells
GNLY	Effector cells
GZMA	Effector cells
GZMB	Effector cells
GZMK	Effector cells
IFNG	Effector cells
PRF1	Effector cells
TBX21	Effector cells
ZAP70	Effector cells
B2M	MHCI
HLA-A	MHCI
HLA-B	MHCI
HLA-C	MHCI
NLRC5	MHCI
TAP1	MHCI
TAP2	MHCI
TAPBP	MHCI
CIITA	MHCII
HLA-DMA	MHCII
HLA-DMB	MHCII
HLA-DPA1	MHCII
HLA-DPB1	MHCII
HLA-DQA1	MHCII
HLA-DQB1	MHCII
HLA-DRA	MHCII
HLA-DRB1	MHCII
CD160	NK cells
CD226	NK cells
CD244	NK cells
EOMES	NK cells
FGFBP2	NK cells
GNLY	NK cells
GZMB	NK cells
GZMH	NK cells
IFNG	NK cells
KIR2DL4	NK cells
KLRC2	NK cells
KLRF1	NK cells
KLRK1	NK cells
NCR1	NK cells
NCR3	NK cells
NKG7	NK cells
SH2D1B	NK cells
CD28	T cells
CD3D	T cells
CD3E	T cells
CD3G	T cells
CD5	T cells
ITK	T cells
TBX21	T cells
TRAC	T cells
TRAT1	T cells
TRBC1	T cells
TRBC2	T cells
JAK2	IFN
IRF1	IFN
IRF2	IFN
GBP4	IFN
GBP5	IFN
ITM2C	TILs
CD38	TILs
THEMIS2	TILs
GLYR1	TILs
ICOS	TILs
F5	TILs
TIGIT	TILs
KLRD1	TILs
IRF4	TILs
PRKCQ	TILs
FCRL5	TILs
SIRPG	TILs
LPXN	TILs
IL2RG	TILs
CCL5	TILs
LCK	TILs
TRAF3IP3	TILs
CD86	TILs
MAL	TILs
LILRB1	TILs
DOK2	TILs
CD6	TILs
PAG1	TILs
LAX1	TILs
PLEK	TILs
PIK3CD	TILs
SLAMF1	TILs
XCL1	TILs
GPR171	TILs
XCL2	TILs
TBX21	TILs
CD2	TILs
CD53	TILs
KLHL6	TILs
SLAMF6	TILs
CD40	TILs
SIT1	TILs
TNFRSF4	TILs
CD79A	TILs
CD247	TILs
LCP2	TILs
CD3D	TILs
CD27	TILs
SH2D1A	TILs
FYB	TILs
ARHGAP30	TILs
ACAP1	TILs
CST7	TILs
CD3G	TILs
IL2RB	TILs
CD3E	TILs
FCRL3	TILs
CORO1A	TILs
ITK	TILs
TCL1A	TILs
CYBB	TILs
CSF2RB	TILs
IKZF1	TILs
NCF4	TILs
DOCK2	TILs
CCR2	TILs
PTPRC	TILs
PLAC8	TILs
NCKAP1L	TILs
IL7R	TILs
CD28	TILs
STAT4	TILs
CD8A	TILs
LY9	TILs
CD48	TILs
HCST	TILs
PTPRCAP	TILs
SASH3	TILs
ARHGAP25	TILs
LAT	TILs
TRAT1	TILs
IL10RA	TILs
PAX5	TILs
CCR7	TILs
DOCK11	TILs
PARVG	TILs
SPNS1	TILs
CD52	TILs
HCLS1	TILs
ARHGAP9	TILs
GIMAP6	TILs
PRKCB	TILs
MS4A1	TILs
GPR18	TILs
TBC1D10C	TILs
GVINP1	TILs
P2RY8	TILs
EVI2B	TILs
VAMP5	TILs
KLRK1	TILs
SELL	TILs
MPEG1	TILs
MS4A6A	TILs
ARHGAP15	TILs
MFNG	TILs
GZMK	TILs
SELPLG	TILs
TARP	TILs
GIMAP7	TILs
FAM65B	TILs
INPP5D	TILs
ITGA4	TILs
MZB1	TILs
GPSM3	TILs
STK10	TILs
CLEC2D	TILs
IL16	TILs
NLRC3	TILs
GIMAP5	TILs
GIMAP4	TILs
IFFO1	TILs
CFH	TILs
PVRIG	TILs
CFHR1	TILs
GZMA	CYT
PRF1	CYT

## Sheet: Table S4
The AUCs of the TAEs in TIDE database
Cohort	AUC
Riaz2017_PD1_Melanoma	0.7
Nathanspn2017_CTLA4_Melanoma	0.8
Mariathasan2018_PD1_Bladder_mUC	0.68
Liu2019_PD1_Melanoma	0.67
Lauss2017_ACT_Melanoma	0.69
Kim2018_PD1_Gastric	0.83
Gide2019_PD1_Melanoma	0.88
